# Supplementary material for: c-Myc inactivation of p53 through the pan-cancer lncRNA MILIP drives cancer pathogenesis
Source: Nat Commun. 2020 Oct 5;11:4980. doi: 10.1038/s41467-020-18735-8 (PMC7536215; doi:10.1038/s41467-020-18735-8)
Supplement: Supplementary file 4 — Source Data [file 41467_2020_18735_MOESM4_ESM.xlsx]

## Sheet: Figure 1
Figure 1a
	-95/8				Chr22 E-box				c-Myc
Figure 1b
	A549
		parental			si-ctrl			si-c-Myc.1			si-c-Myc.2				c-Myc				GAPDH
		repeat1	repeat2	repeat3	repeat1	repeat2	repeat3	repeat1	repeat2	repeat3	repeat1	repeat2	repeat3
	MILIP	1	1	1	1.28092	1.18482	1.0692	0.475641	0.442731	0.433005	0.37865	0.271902	0.28929
	OVAAL	1	1	1	0.891675	1.07853	0.960353	0.535093	0.539109	0.512838	0.31863	0.292912	0.224559
	MCF-7
		parental			si-ctrl			si-c-Myc.1			si-c-Myc.2
		repeat1	repeat2	repeat3	repeat1	repeat2	repeat3	repeat1	repeat2	repeat3	repeat1	repeat2	repeat3
	MILIP	1	1	1	0.942826	1.21518	1.0955	0.571656	0.593124	0.524069	0.313093	0.385463	0.441766
	OVAAL	1	1	1	0.926773	0.939063	1.01189	0.52517	0.51089	0.434538	0.527237	0.453677	0.31776
Figure 1c
	A549													A549
	pGL3-MILIP-promoter						pGL3-MILIP-promoter-∆BR							pGL3-OVAAL-promoter
	si-ctrl			si-c-Myc.1			si-ctrl			si-c-Myc.1				si-ctrl			si-c-Myc.1
	repeat1	repeat2	repeat3	repeat1	repeat2	repeat3	repeat1	repeat2	repeat3	repeat1	repeat2	repeat3		repeat1	repeat2	repeat3	repeat1	repeat2	repeat3
	1	1	1	0.31322	0.17595	0.341557	1	1	1	0.98566	0.764537	0.865796		1	1	1	0.674254	0.427417	0.382716
	MCF-7													MCF-7
	pGL3-MILIP-promoter						pGL3-MILIP-promoter-∆BR							pGL3-OVAAL-promoter
	si-ctrl			si-c-Myc.1			si-ctrl			si-c-Myc.1				si-ctrl			si-c-Myc.1
	repeat1	repeat2	repeat3	repeat1	repeat2	repeat3	repeat1	repeat2	repeat3	repeat1	repeat2	repeat3		repeat1	repeat2	repeat3	repeat1	repeat2	repeat3
	1	1	1	0.33883	0.208488	0.30995	1	1	1	1.00693	0.763861	0.955565		1	1	1	0.442825	0.361129	0.464065
Figure 1e
				sample 1	sample 2	sample 3	sample 4	sample 5	sample 6	sample 7	sample 8	sample 9	sample 10	sample 11	sample 12	sample 13	sample 14	sample 15	sample 16	sample 17	sample 18	sample 19	sample 20	sample 21	sample 22	sample 23	sample 24	sample 25	sample 26	sample 27	sample 28	sample 29	sample 30	sample 31	sample 32	sample 33	sample 34	sample 35	sample 36	sample 37	sample 38	sample 39	sample 40	sample 41	sample 42	sample 43	sample 44	sample 45	sample 46
	LUAD	Normal (n=88)		0	0	0	0	0	0	0	0	0	0	0	0	0	0	0	0	0	0	0	0	0	0	0	0	0	0	0	0	0	0	0	0	0	0	0	0	0	0	0	0	0	0	0	0	0	0
		Tumour (n=88)		0	0	0.1	0.2	0	0.5	24	0	0.4	0	0	4.5	0	2.7	2.2	0	7.8	0.3	2.4	1.2	0	12	0	0.1	0.3	0	4	0	6	0	0	1	2	13.2	10	15	16	6.7	18	9.2	1.2	0.6	15.6	4.6	0.2	0.5
Figure 1f
	Ingenuity Canonical Pathways				-log(p-value)	Ratio	z-score
	p53 Signaling				4.49	0.117	2.121
	RhoGDI Signaling				2.26	0.0698	2.333
	Estrogen-mediated S-phase Entry				2.19	0.167	-2
	Actin Cytoskeleton Signaling				2.1	0.0633	-1.941
	Signaling by Rho Family GTPases				2.06	0.0607	-1.897
	PPAR Signaling				1.66	0.0761	-1.89
	RhoA Signaling				1.48	0.0656	-1.89
	Tec Kinase Signaling				1.48	0.0595	-1.89
Figure 1g
	A549											p53						GAPDH
		si-ctrl+pcDNA3.1			si-c-Myc.1+pcDNA3.1			si-c-Myc.1+pcDNA3.1-MILIP
		repeat1	repeat2	repeat3	repeat1	repeat2	repeat3	repeat1	repeat2	repeat3
	MILIP	1	1	1	0.600528	0.476772	0.482718	3415.61	3186.78	3384.81
	A549
		si-ctrl+pcDNA3.1			si-c-Myc.1+pcDNA3.1			si-c-Myc.2+pcDNA3.1-MILIP
		repeat1	repeat2	repeat3	repeat1	repeat2	repeat3	repeat1	repeat2	repeat3
	MILIP	1	1	1	0.236888	0.460931	0.311978	1823.08	1848.58	1767.69
												c-Myc
	MCF-7
		si-ctrl+pcDNA3.1			si-c-Myc.1+pcDNA3.1			si-c-Myc.1+pcDNA3.1-MILIP
		repeat1	repeat2	repeat3	repeat1	repeat2	repeat3	repeat1	repeat2	repeat3
	MILIP	1	1	1	0.519645	0.571656	0.493124	2699.24	2478.33	2668.14
	MCF-7
		si-ctrl+pcDNA3.1			si-c-Myc.2+pcDNA3.1			si-c-Myc.2+pcDNA3.1-MILIP
		repeat1	repeat2	repeat3	repeat1	repeat2	repeat3	repeat1	repeat2	repeat3
	MILIP	1	1	1	0.385463	0.441766	0.501766	1731.94	1861.03	1732.16
Figure 1h
	p53					Flag-c-Myc					GAPDH
[truncated: 42 more columns]

## Sheet: Figure 2
Figure 2a
	A549 shMILIP.1						A549 shMILIP.2
	DOX-			DOX+			DOX-			DOX+
	repeat1	repeat2	repeat3	repeat1	repeat2	repeat3	repeat1	repeat2	repeat3	repeat1	repeat2	repeat3
	36	30	38	10	8	7	31	42	35	2	4	5
	MCF-7 shMILIP.1						MCF-7 shMILIP.2
	DOX-			DOX+			DOX-			DOX+
	repeat1	repeat2	repeat3	repeat1	repeat2	repeat3	repeat1	repeat2	repeat3	repeat1	repeat2	repeat3
	35	28	30	20	15	18	37	38	35	9	11	17
Figure 2b
	Days	Tumour volume (mm3)
		-DOX						+DOX						withdraw Dox
		1	2	3	4	5	6	1	2	3	4	5	6	1	2	3	4	5	6
	6	12.48	15.356	16.942	10.698	13.554	9.634	19.434	15.354	17.112	19.434	15.354	11.134	17.34	16.345	14.97	13.234	10.168	19.079
	9	56.134	43.759	47.091	35.233	66.325	32.654	66.175	41.156	62.12	66.175	41.156	54.843	70.534	59.109	50.342	60.174	62.763	66.239
	12	106.351	99.46	115.057	89.345	123.658	79.305	89.023	94.129	110.348	109.031	94.129	90.189	117.356	101.447	109.478	101.936	114.475	129.438
	15	336.154	312.145	404.765	316.144	300.109	367.434	301.885	343.127	352.21	323.485	318.228	289.21	333.082	299.158	273.754	327.802	277.948	323.744
	18	513.452	491.042	523.532	464.231	498.386	505.149	379.128	400.176	437.857	399.008	375.116	367.154	422.183	415.753	407.246	432.113	405.643	452.124
	21	747.346	793.643	759.046	759.326	787.34	731.309	496.453	510.349	478.533	447.573	502.496	486.132	503.474	561.86	494.124	543.545	491.076	584.124
	24	1134.45	1326.34	1109.96	1241.21	1420.11	1059.36	643.346	802.347	679.164	713.136	789.352	687.467	820.386	879.053	900.321	842.614	836.352	922.741
	27	1654.54	1893.04	1698.32	1573.45	1798.53	1578	876.423	1129.34	845.532	856.933	1009.12	943.152	1332.43	1527.05	1463.33	1412.01	1247.58	1535.55
	30	1900.35	2706.23	2363.45	2610.68	2310.59	2441.77	900.238	1313.48	901.311	930.057	1200.55	944.111	1654.36	1833.29	1913.09	1712.44	1896.43	2043.12
Figure 2c
	A549																p53				GAPDH
	parental			si-ctrl			si-p53.1			si-MILIP.1			si-MILIP.1+si-p53.1
	repeat1	repeat2	repeat3	repeat1	repeat2	repeat3	repeat1	repeat2	repeat3	repeat1	repeat2	repeat3	repeat1	repeat2	repeat3
	1	1	1	1.0967	1.38713	1.09858	1.38092	1.28119	1.17627	0.456241	0.310396	0.44528	1.28049	1.05	0.88137
	A549
	parental			si-ctrl			si-p53.1			si-MILIP.2			si-MILIP.2+si-p53.1
	repeat1	repeat2	repeat3	repeat1	repeat2	repeat3	repeat1	repeat2	repeat3	repeat1	repeat2	repeat3	repeat1	repeat2	repeat3
	1	1	1	0.885785	0.785255	0.856082	0.795615	0.69095	0.944165	0.304986	0.10025	0.280852	0.716054	0.83727	0.5053
		A549
		parental			si-ctrl			si-p53.1			si-MILIP.1			si-MILIP.1+si-p53.1
		repeat1	repeat2	repeat3	repeat1	repeat2	repeat3	repeat1	repeat2	repeat3	repeat1	repeat2	repeat3	repeat1	repeat2	repeat3
	MILIP	1	1	1	1.20511	0.761699	0.711314	0.813722	0.825603	0.851574	0.220219	0.253322	0.248248	0.193221	0.203373	0.248054
		A549
		parental			si-ctrl			si-p53.1			si-MILIP.2			si-MILIP.2+si-p53.1
		repeat1	repeat2	repeat3	repeat1	repeat2	repeat3	repeat1	repeat2	repeat3	repeat1	repeat2	repeat3	repeat1	repeat2	repeat3
	MILIP	1	1	1	0.873234	1.00202	1.07295	0.896035	0.880522	0.803071	0.259236	0.10435	0.199413	0.12038	0.135757	0.09645
Figure 2d
	TCGA-LUAD was adapted from GEPIA dataset
	TCGA-BRCA (n=1197)：0=alive, 1=dead				sample 1	sample 2	sample 3	sample 4	sample 5	sample 6	sample 7	sample 8	sample 9	sample 10	sample 11	sample 12	sample 13	sample 14	sample 15	sample 16	sample 17	sample 18	sample 19	sample 20	sample 21	sample 22	sample 23	sample 24	sample 25	sample 26	sample 27	sample 28	sample 29	sample 30	sample 31	sample 32	sample 33	sample 34	sample 35	sample 36	sample 37	sample 38	sample 39	sample 40	sample 41	sample 42	sample 43	sample 44	sample 45
	Follow up months				32.4667	40.9667	85.0333	17.3667	43.6	18.9	47.2333	42.3333	32.5	62.7333	76.3	30.1333	8.33333	7.13333	163.133	2.4	19.1667	52.0333	52.1	24.1667	71.3333	50.5333	12.5333	13.2	1.73333	11.3	82.3	33.4667	0.333333	14.3333	35.4333	61.2	26.7667	8.4	123.633	8.86667	14.2667	75.1667	17.6	24.9333	24.9	133.5	39.5333	106.767	31.0333
	High MILIP (n=898)				0	0	1	0	0	0	0	0	0	0	0	1	0	0	0	0	0	0	0	0	0	0	0	0	0	0	1	0	0	0	0	0	0	0	0	1	0	0	0	0	0	0	0	0	0
	Low MILIP (n=299)
Figure 2e
			sample 1	sample 2	sample 3	sample 4	sample 5	sample 6	sample 7	sample 8	sample 9	sample 10	sample 11	sample 12	sample 13	sample 14	sample 15	sample 16
	Normal (n=16)		1	0.534265	0.843146	0.318488	0.859306	0.322257	0.452592	0.430429	0.461859	0.406365	0.319249	0.119561	0.216131	0.720998	0.554265	0.633745
			sample 1	sample 2	sample 3	sample 4	sample 5	sample 6	sample 7	sample 8	sample 9	sample 10	sample 11	sample 12	sample 13	sample 14	sample 15
	Adenoma (n=15)		0.69636	1.70536	1.28978	0.694297	0.676408	0.681717	0.81037	1.32393	1.09647	0.563575	0.763065	0.564228	0.649389	1.10284	1.28947
Figure 2f
	HME-1
	pcDNA3.1-Flag-c-Myc+si-p14ARF
	si-ctrl		si-MILIP.2
	repeat1	repeat2	repeat1	repeat2
	6	8	1	3
Figure 2g
	MCF10A
	pcDNA3.1-Flag-c-Myc
	si-ctrl		si-MILIP.2
	repeat1	repeat2	repeat1	repeat2
	7	10	3	3
Figure 2h
	MCF10A-Vector		MCF10A-MILIP
	repeat1	repeat2	repeat1	repeat2
	6	8	30	34
[truncated: 1,152 more columns]

## Sheet: Figure 3
Figure 3a
	p53							GAPDH
	A549 shMILIP.1			A549 shMILIP.2				A549 shMILIP.1			A549 shMILIP.2
																A549 shMILIP.1						A549 shMILIP.2
																DOX-			DOX+			DOX-			DOX+
															CHX(min)	repeat1	repeat2	repeat3	repeat1	repeat2	repeat3	repeat1	repeat2	repeat3	repeat1	repeat2	repeat3
															0	1	1	1	1	1	1	1	1	1	1	1	1
															15	0.3274	0.400032	0.353637	0.784833	0.64155	0.791425	0.289392	0.30081	0.206692	0.823207	0.971806	0.890277
															30	0.183347	0.093288	0.20045	0.44394	0.379651	0.449935	0.196821	0.252866	0.103975	0.643774	0.598046	0.783249
															45	0.131078	0.08026	0.159998	0.362795	0.335394	0.4541	0.062677	0.19009	0.107677	0.661107	0.515694	0.661821
Figure 3b
	ub-p53		p53
Figure 3c
	MDM2
	p53
Figure 3d
	MILIP				p53
Figure 3e
	p53				MILIP
Figure 3f
	MILIP		Flag-p53
Figure 3g
	p53	GAPDH
				A549
				pcDNA3.1			pcDNA3.1-MILIP			pcDNA3.1-MILIP∆966-1199
				repeat1	repeat2	repeat3	repeat1	repeat2	repeat3	repeat1	repeat2	repeat3
				1	1	1	142.904	219.036	150.628	135.827	156.74	181.404
	Flag-p53	GAPDH
				A549
				pcDNA3.1-Flag-p53
				pcDNA3.1			pcDNA3.1-MILIP			pcDNA3.1-MILIP∆966-1199
				repeat1	repeat2	repeat3	repeat1	repeat2	repeat3	repeat1	repeat2	repeat3
				1	1	1	4815348	4593224	4574465	5062982	5088324	5128523

## Sheet: Figure 4
Figure 4a
	IP						input
	SUMO-2/3-p53			p53			p53			TRIML2
Figure 4b
	IP SUMO2/3-Flag-p53		IP Flag-p53		input GFP-TRIML2		input Flag-p53
Figure 4c
	si-ctrl/si-MILIP.1										si-ctrl/si-MILIP.2
	p53			TRIML2			β-actin				p53			TRIML2			β-actin
Figure 4d
	Ub-p53				p53
Figure 4e
	HA-ub-Flag-p53			IP Flag-p53			GFP-TRIML2			Flag-p53
Figure 4f
	p53		GFP-TRIML2		GAPDH
Figure 4g
	IP p53		IP GFP-TRIML2		input p53		input GFP-TRIML2
Figure 4h
							p53
	A549 sh-ctrl			A549 sh-TRIML2.1
	repeat1	repeat2	repeat3	repeat1	repeat2	repeat3
	1	1	1	2.84959	3.17947	2.1996

## Sheet: Figure 5
Figure 5a
	IP				input
	SUMO2/3-p53		p53		p53		c-Myc
Figure 5b
	IP				input
	Ub-p53		p53		p53		c-Myc
Figure 5c
	p53					c-Myc					GAPDH
	p53 protein
		si-ctrl			si-c-Myc.1			si-c-Myc.2
	CHX(min)	repeat1	repeat2	repeat3	repeat1	repeat2	repeat3	repeat1	repeat2	repeat3
	0	1	1	1	1	1	1	1	1	1
	15	0.341973	0.549515	0.478448	0.82643	0.757038	0.675835	0.69402	0.725345	0.62739
	30	0.147737	0.289061	0.249175	0.512179	0.617375	0.580196	0.587502	0.611606	0.668433
	45	0.065548	0.173046	0.140474	0.596902	0.620978	0.57554	0.512524	0.679869	0.496323
Figure 5d
	SUMO2/3-p53		p53
Figure 5e
	ub-p53		p53
Figure 5f
	si-ctrl+pcDNA3.1		si-c-Myc.1+pcDNA3.1		si-c-Myc.1+pcDNA3.1-MILIP
								p53 protein
									si-ctrl+pcDNA3.1			si-c-Myc.1+pcDNA3.1			si-c-Myc.1+pcDNA3.1-MILIP
								CHX(min)	repeat1	repeat2	repeat3	repeat1	repeat2	repeat3	repeat1	repeat2	repeat3
								0	1	1	1	1	1	1	1	1	1
								15	0.568482	0.469441	0.419106	0.795492	0.916266	0.857268	0.310353	0.351441	0.527846
								30	0.134061	0.157278	0.396592	0.663156	0.643399	0.881011	0.177177	0.206547	0.207977
								45	0.091568	0.104932	0.172911	0.693386	0.599792	0.630523	0.151886	0.172519	0.084257

## Sheet: Supplementary Figure 1
Supplementary Figure 1b
BLCA	Normal	0.313367	0.167546	0.214668	0.112015	0.25834	0.529804	0.293375	0.244065	0.454085	0.223495	0.326221	0.260457	0.638162	0.697027	0.358846	0.399662	0.299129	0.0500538	0.198921
	Tumour	0.534522	0.282221	0.886292	0.505271	0.939149	0.670261	0.159215	0.179349	0.835649	0.674086	0.371797	0.278116	0.868737	0.74498	0.428845	0.280217	0.648753	0.596969	0.392696	0.505379	0.673786	0.478296	0.537821	0.52289	0.444472	0.27725	0.998307	0.397735	0.809658	0.738166	0.221093	0.419899	0.644911	0.705024	0.580328	0.466258	1.062	0.974967	0.185752	0.347651	0.628149	0.110809	0.801122	0.36009	1.20486	0.664431	0.724403	0.501022
BRCA	Normal	0.690182	0.511496	0.0894984	0.174807	0.415317	0.262001	0.539247	0.0761374	0.418919	0.54401	0.63656	0.882754	0.751627	0.534308	0.668328	0.671637	0.471566	0.144091	0.712851	0.0813173	0.626765	0.459482	0.7333	0.743501	0.656291	0.729962	0.696149	0.795988	0.518697	0.496279	0.730987	0.536398	0.280629	0.683127	0.635025	0.598894	0.532742	0.671334	0.693765	0.638962	0.758445	0.634046	0.816445	0.671946	0.809489	0.684945	0.784956	0.330804
	Tumour	0.694087	0.888602	0.407012	0.773351	0.486697	0.61755	0.502713	1.14201	0.740383	1.0395	0.958999	0.773658	0.697825	0.997762	0.524104	0.673646	0.593359	1.13486	1.08747	0.915659	1.02519	1.00083	1.09949	0.334455	0.556182	0.721244	0.445961	0.69515	0.706027	0.773231	0.838817	0.846296	0.59736	1.01361	0.56295	0.988978	0.798538	0.559251	0.518782	0.940277	1.02932	0.750687	0.718073	1.08144	0.67588	0.967997	0.934337	0.635148
CHOL	Normal	0.065441	0.0453907	0.0805855	0.0686885	0.0538053	0.0373846	0.0512591
	Tumour	0.704466	0.8434	1.0055	0.786938	1.01875	0.81066	0.81899	0.587531	0.600839	0.571156	0.799201	0.810234	0.491641	0.722826	1.03785	0.947554	0.454387	0.924067	0.80984	0.711083	0.89212	0.636977	0.640591	0.0422683	0.707763	0.705431	0.146886	0.742154	1.09143	0.647074	0.98898	0.755963
COAD	Normal	0.171882	0.203025	0.110458	0.157438	0.316409	0.362462	0.179108	0.184458	0.129924	0.153191	0.102203	0.189189	0.186129	0.252723	0.178285	0.137006	0.0962628	0.165931	0.185466	0.143472	0.100001	0.16926	0.149324	0.0962439	0.167566	0.325797	0.200633	0.194045	0.249119	0.201838	0.190365	0.125408
	Tumour	0.750024	0.440268	0.79817	0.656987	0.961427	1.00199	0.827893	0.536182	0.744893	0.695291	0.717373	0.310871	0.710524	0.975033	0.860356	0.614753	1.07001	0.933748	0.984644	0.334863	0.561777	0.853919	0.861848	1.27256	0.770848	0.90203	0.679044	1.04535	0.867518	0.864896	0.703979	0.863839
ESCA	Normal	0.344826	0.37537	0.245224	0.175545	0.124687	0.183659	0.558938	0.0904443	0.239261	0.0874237
	Tumour	0.721354	0.481437	0.627281	0.419643	0.542271	0.887334	0.351123	0.517686	0.322722	0.407871	0.647417	0.363025	0.898398	0.514256	0.59023	0.352334	0.536354	0.639986	0.475831	0.842487	0.556806	0.712079	0.224944	0.453537	0.48307	0.60653	0.334639	0.287171	0.758563	0.453207	0.499057	0.327395	0.363492	0.975821	0.382851	0.404909	0.482089	0.419717	0.526836	0.899495	0.499687	0.817335	0.733647	0.509637	0.929811	0.578454	0.915141	0.4112
GBM	Normal	0.513629	0.395112	0.562407	0.519248	0.518291
	Tumour	0.610877	0.62416	0.889546	0.454396	0.67362	0.800711	0.632316	0.708454	0.443431	0.552994	0.500171	0.775177	0.789387	0.614669	0.635171	0.905958	0.709619	0.698733	0.553715	0.50624	0.673563	0.615392	0.80467	0.743381	0.722089	0.2959	0.783196	0.538985	0.652893	0.805231	0.50261	0.600084	0.738019	0.990818	0.819647	0.508174	0.688845	0.500822	0.696775	0.791978	0.676409	0.587207	0.629883	0.777924	0.745441	0.702171	0.517225	0.700125
HNSC	Normal	0.258621	1.01859	0.436478	0.425096	0.477537	0.228975	0.472918	0.435142	0.430857	0.474083	0.535691	0.349947	0.455304	0.396887	0.575601	0.605973	0.475966	0.458751	0.303041	0.430641	0.373929	0.51209	0.395767	0.374359	0.415092	0.555417	0.711366	0.109471	0.351896	0.562239	0.496912	0.167305	0.65584	0.428542	0.557443	0.362815	0.307465	0.795295	0.479947	0.593545	0.478532	0.105321	0.526754
	Tumour	0.434257	0.290913	0.328564	0.416287	0.298901	0.119428	0.4537	0.483439	0.747424	0.734858	0.478046	0.442821	0.426003	0.544701	0.273057	0.480546	0.386416	0.172611	0.173861	0.954447	0.29775	0.538184	0.343906	0.420206	0.358379	0.765834	0.380322	0.384232	0.494	0.784798	0.377853	0.48062	0.127645	0.455668	0.422903	0.476963	0.299005	0.199134	0.245527	0.342154	0.411746	0.326966	0.676496	0.224199	0.236398	0.288509	0.635994	0.399717
KIRP	Normal	0.591757	0.376863	0.543194	0.542498	0.559742	0.465854	0.564289	0.562256	0.531934	0.492072	0.800928	0.530807	0.537592	0.414383	0.560843	0.576222	0.541359	0.478371	0.533217	0.587486	0.529974	0.590328	0.589481	0.531067	0.511413	0.532852	0.563819	0.571959	0.626485	0.608047	0.546138	0.525398
	Tumour	0.40341	0.471825	0.243043	0.644678	0.440738	0.137585	0.799244	0.625362	0.743513	0.79306	0.850133	0.578473	0.585617	0.863643	0.981912	0.791857	0.958267	0.723867	1.04673	0.791766	0.676867	0.799965	1.07588	0.629333	0.601679	0.724256	0.742588	0.768944	0.787338	0.600733	0.58044	0.641815	0.115541	0.836749	0.677693	0.66998	1.20692	0.74582	0.653897	0.910592	0.919342	0.970146	1.31145	0.619546	0.624708	0.471908	0.610674	0.413766
LIHC	Normal	0.110368	0.105921	0.0414168	0.0586047	0.0516979	0.0644822	0.0407722	0.0262237	0.0182175	0.0368486	0.0135517	0.0328194	0.0493011	0.0189741	0.0794014	0.0443566	0.0844645	0.0404693	0.116231	0.0277422	0.0305853	0.0315668	0.0607021	0.077177	0.0257459	0.0664532	0.10444	0.0365361	0.0583479	0.0601747	0.116603	0.0465154	0.0750914	0.099717	0.122889	0.0967713	0.0417614	0.0210785	0.0655757	0.0886106	0.0567502	0.0280387
	Tumour	0.369542	0.187593	0.211536	0.546702	0.46039	0.343942	1.08825	0.549986	0.24184	0.194129	0.548478	0.46484	0.109675	0.291524	0.059217	0.0554173	0.0736975	0.108929	0.183964	0.183755	0.820729	0.275975	0.274466	0.185406	0.228299	0.144501	0.148834	0.328914	0.16076	0.297925	0.182946	0.116646	1.1477	0.0243427	0.238753	0.0767328	0.116999	0.0648027	0.694604	0.0841153	0.127247	0.114866	0.289153	0.538145	0.460367	0.0201698	0.531594	0.402565
LUAD	Normal	0.513904	0.471532	0.388894	0.37339	0.628194	0.508689	0.568433	0.454563	0.469612	0.343136	0.469426	0.544287	0.605506	0.469503	0.420048	0.57971	0.203178	0.769958	0.556655	0.574058	0.409097	0.412362	0.487163	0.649011	0.510067	0.459308	0.636283	0.497537	0.377092	0.366165	0.574793	0.461134	0.675597	0.460545	0.45015	0.583778	0.483699	0.544738	0.471811	0.526441	0.546097	0.449823	0.749424	0.437712	0.577043	0.543567	0.63073	0.513656
	Tumour	0.538163	0.862734	0.811207	0.943809	1.13224	1.4109	0.776334	0.954288	0.836684	0.594185	0.670219	0.507792	1.13478	0.971127	0.702885	0.541977	0.805473	1.19443	0.821168	0.661917	0.79584	0.778796	0.767645	0.524868	0.943293	0.602275	0.621083	0.73129	1.19486	0.74397	1.11745	0.912304	0.94438	0.924362	0.698021	0.895325	0.687241	0.987997	0.678929	0.689542	0.895668	0.957945	0.702716	0.600025	0.648957	0.995974	0.968067	0.688729
LUSC	Normal	0.440325	0.423957	0.644011	0.546042	0.505819	0.565187	0.533617	0.491436	0.635889	0.560237	0.422386	0.553673	0.500305	0.592161	0.245566	0.526344	0.617992	0.488001	0.494834	0.281879	0.62247	0.605455	0.646305	0.527258	0.460461	0.4499	0.558093	0.420171	0.583384	0.632722	0.31082	0.507053	0.424866	0.332745	0.409161	0.66585	0.623957	0.451787	0.25356	0.452579	0.367568	0.257579	0.372445	0.506436	0.421533	0.563996	0.360715	0.522775
	Tumour	1.13199	0.815589	0.709034	0.356865	0.892141	1.25245	0.364858	0.84494	0.591145	0.55415	0.773803	1.20307	1.07083	0.765336	1.11645	0.910415	0.669792	0.945468	0.683085	1.2602	0.733821	0.428976	0.617457	1.17751	0.445107	1.17344	1.34997	0.94176	1.14242	0.715389	1.37054	0.620882	1.25615	0.955127	0.769252	0.717783	0.576966	0.890817	0.480843	0.706791	0.645697	0.552175	0.749056	0.721713	0.700803	0.970905	0.748811	0.585136
PAAD	Normal	0.587932	0.109811	0.570007
	Tumour	0.566184	0.539915	0.617783	0.762779	0.674501	0.850842	1.33193	0.554598	1.23289	1.23968	0.715664	0.618078	0.615903	0.70709	0.83084	0.455791	0.696345	0.710427	0.648147	0.646054	0.540553	0.716152	0.666558	0.537212	0.637431	0.557433	0.577627	0.723183	0.585553	0.388319	0.533769	0.518557	0.692722	0.585538	0.755931	0.522185	0.907039	0.482227	0.771935	0.629117	0.740067	0.577526	0.821033	0.277556	0.722188	0.601654	0.741919	0.617118
PCPG	Normal	0.270684	0.29085	0.224205
	Tumour	0.902948	0.648872	0.343568	0.926166	1.06683	0.488759	0.164509	0.757191	0.511809	0.733757	0.791451	0.836121	0.782982	0.814579	0.861674	0.584509	0.73188	0.981568	0.981869	0.731841	0.960115	1.13817	0.77956	1.06078	0.917674	1.16555	0.639118	0.849301	0.889201	0.75748	0.715267	0.978474	0.789492	0.844632	0.245163	1.00369	0.959097	0.354851	0.368121	0.703358	0.625508	0.834563	0.787399	0.631627	0.40739	1.10535	0.565464	0.806296
PRAD	Normal	0.679428	0.423149	0.313867	0.363538	0.445604	0.334454	0.340444	0.525045	0.49276	0.404834	0.45899	0.439333	0.447158	0.558709	0.389166	0.48119	0.349898	0.369216	0.462398	0.460898	0.487626	0.409933	0.531183	0.391721	0.562293	0.469822	0.454136	0.6122	0.495114	0.627315	0.586212	0.47849	0.499534	0.534697	0.492618	0.350248	0.496814	0.638299	0.818714	0.598791	0.549003	0.728354	0.525045	0.64836	0.767156	0.840667	0.556052	0.622214
	Tumour	0.388801	0.350412	0.874893	0.560343	0.378505	0.370422	0.761717	0.374726	0.487725	0.438421	0.576742	0.444918	0.50127	0.73068	0.710807	0.547257	0.587461	0.497354	0.445102	0.55129	0.355352	0.576291	0.92028	0.797553	0.287588	0.744874	0.879691	0.822101	0.30613	0.700679	0.709263	0.373729	0.243967	0.414466	0.297392	0.566267	0.4172	0.597579	0.378049	0.551248	0.597283	0.669753	0.765145	0.52661	0.565673	0.479457	0.325667	0.560499
READ	Normal	0.270401	0.144353	0.215007	0.2236	0.320032	0.133403	0.229585	0.19248	0.208942	0.186538
	Tumour	0.571672	0.691617	0.665961	0.862872	1.06602	0.797655	0.653957	1.06807	0.525388	0.797762	0.861395	0.910609	0.908283	0.691763	0.524871	0.64085	1.00432	0.548184	1.00063	0.492154	0.858812	0.93335	0.919789	0.716016	0.729454	0.799934	0.578218	0.799081	0.546161	0.613843	0.617434	0.908978	0.546808	0.744683	1.06617	1.04714	0.693628	0.785052	0.331869	0.473085	0.834099	0.821226	0.815925	0.612177	0.795349	0.617956	0.44201	1.02697
STAD	Normal	0.2595	0.524349	0.46078	0.369721	0.393693	0.272861	0.651433	0.402759	0.338731	0.590953	0.339964	0.439625	0.495719	0.404015	0.623151	0.284423	0.391464	0.514078	0.487081	0.201982	0.292752	0.577583	0.230959	0.184168	0.152003	0.153359	0.298405	0.249368	0.161341	0.503335	0.481951	0.305814	0.480868	0.396794	0.407642
	Tumour	0.990162	0.730135	1.07694	0.5828	0.526394	1.56456	0.643103	1.49885	0.503596	0.423915	0.614341	0.60745	0.361791	0.653972	0.782481	0.443643	0.474078	0.81829	0.787416	0.869402	0.596066	0.788267	1.26671	0.664988	0.804152	0.599646	0.544003	0.536686	0.301833	0.602741	0.958807	0.33707	1.61949	0.479577	0.987725	1.44378	0.719706	0.896854	0.53673	0.654559	0.462978	0.336942	0.44981	0.973217	1.12953	0.242435	0.367255	0.855533
THCA	Normal	0.626328	0.587584	0.479991	0.593909	0.67184	0.588514	0.661897	0.570519	0.675224	0.753083	0.716534	0.490947	0.778579	0.670775	0.618753	0.446707	0.616171	0.719788	0.767017	0.571879	0.518104	0.618321	0.5174	0.601419	0.710824	0.506736	0.643665	0.626124	0.722122	0.611795	0.664659	0.586922	0.544954	0.541089	0.637167	0.613919	0.708477	0.556171	0.597008	0.443846	0.641743	0.680943	0.668286	0.520892	0.759691	0.524952	0.546979	0.691512
	Tumour	0.492029	0.610416	0.503034	0.699127	0.562191	0.496105	0.351961	0.592184	0.604206	0.781267	0.84946	0.522471	0.449247	0.475034	0.573424	0.42277	0.746802	0.559475	0.779104	0.987253	0.56515	0.561773	0.58021	0.526822	0.582861	0.71264	0.817664	0.608704	0.73872	0.696763	0.653102	0.4548	0.831028	0.585065	0.542951	0.683198	0.754739	0.461146	0.482014	0.790187	0.553153	0.863237	0.670179	0.726714	0.653507	0.720458	0.478872	0.605338
UCEC	Normal	0.8145	0.386096	0.438781	0.873126	0.458895	0.375389	0.586061	0.825573	0.88483	0.706767	0.516383	0.523733	0.486867	0.541298	0.686551	0.549438	0.34909	0.400585	0.588499	0.622362	0.794401	0.957281	0.526101	0.669467	0.664859	0.656108	0.565293	0.608019	0.712915	0.624371	0.697559	0.564829	0.721341	0.60177	0.814147
	Tumour	0.166704	0.49765	0.967497	1.22008	0.652935	0.324741	0.672615	0.159544	0.932606	0.729561	0.749815	0.334805	0.611352	0.994052	1.06102	0.835415	0.779718	1.07611	0.331448	1.02173	0.796824	0.672011	0.477258	0.58354	1.22088	0.80119	0.494832	0.983878	0.773515	1.02968	0.872876	0.756504	0.367043	0.807664	0.515916	0.723928	1.1301	0.463312	0.697619	0.593667	0.493544	0.723161	0.896598	0.647822	0.719853	0.772075	0.829471	0.931573
[truncated: 967 more columns]

## Sheet: Supplementary Figure 2
Supplementary Figure 2b
	-95/8		Chr22 E-box		c-Myc
Supplementary Figure 2c
															c-Myc		GAPDH
	HCT116
		parental			si-ctrl			si-c-Myc.1			si-c-Myc.2
		repeat1	repeat2	repeat3	repeat1	repeat2	repeat3	repeat1	repeat2	repeat3	repeat1	repeat2	repeat3
	MILIP	1	1	1	0.897726	1.05835	1.12199	0.319334	0.294543	0.302446	0.386879	0.387287	0.483821
	OVAAL	1	1	1	0.943127	1.03998	1.03606	0.256098	0.198748	0.254099	0.194637	0.247801	0.232741
Supplementary Figure 2d
								c-Myc	β-actin
	P493-6
	DOX-			DOX+
	repeat1	repeat2	repeat3	repeat1	repeat2	repeat3
	1	1	1	0.423258	0.439603	0.380495
Supplementary Figure 2e
														p53		GAPDH
	A549						MCF-7
	pcDNA3.1			pcDNA3.1-Flag-c-Myc			pcDNA3.1			pcDNA3.1-Flag-c-Myc
	repeat1	repeat2	repeat3	repeat1	repeat2	repeat3	repeat1	repeat2	repeat3	repeat1	repeat2	repeat3
	1	1	1	5.45998	4.42188	6.32705	1	1	1	13.8671	15.2524	10.1039
Supplementary Figure 2f
														Flag-c-Myc		MAX		GAPDH
	A549
	pcDNA3.1+si-ctrl			pcDNA3.1-Flag-c-Myc+si-ctrl			pcDNA3.1-Flag-c-Myc+si-MAX.1			pcDNA3.1-Flag-c-Myc+si-MAX.2
	repeat1	repeat2	repeat3	repeat1	repeat2	repeat3	repeat1	repeat2	repeat3	repeat1	repeat2	repeat3
	1	1	1	6.91839	6.69043	7.68528	1.53081	0.908808	1.69346	0.72884	1.19603	1.90726
Supplementary Figure 2g
	HCT116													HCT116
	pGL3-MILIP-promoter						pGL3-MILIP-promoter-∆BR							pGL3-OVAAL-promoter
	si-ctrl			si-c-Myc.1			si-ctrl			si-c-Myc.1				si-ctrl			si-c-Myc.1
	repeat1	repeat2	repeat3	repeat1	repeat2	repeat3	repeat1	repeat2	repeat3	repeat1	repeat2	repeat3		repeat1	repeat2	repeat3	repeat1	repeat2	repeat3
	1	1	1	0.434436	0.452586	0.399276	1	1	1	0.983401	0.888463	0.909169		1	1	1	0.672036	0.52006	0.676524
Supplementary Figure 2h
	A549
	pGL3-MILIP-promoter						pGL3-MILIP-promoter-∆BR
	pcDNA3.1			pcDNA3.1-Flag-c-Myc			pcDNA3.1			pcDNA3.1-Flag-c-Myc
	repeat1	repeat2	repeat3	repeat1	repeat2	repeat3	repeat1	repeat2	repeat3	repeat1	repeat2	repeat3
	1	1	1	1.76902	2.25762	1.90471	1	1	1	1.2432	0.905757	0.961796
Supplementary Figure 2j
																	Flag-c-Myc		GAPDH
	WT			MUT1						MUT2
	pcDNA3.1			pcDNA3.1			pcDNA3.1-c-Myc			pcDNA3.1			pcDNA3.1-c-Myc
	repeat1	repeat2	repeat3	repeat1	repeat2	repeat3	repeat1	repeat2	repeat3	repeat1	repeat2	repeat3	repeat1	repeat2	repeat3
	1	1	1	0.485834	0.315201	0.422375	0.508951	0.450376	0.486416	0.427354	0.482573	0.549975	0.47924	0.338492	0.405733
Supplementary Figure 2k
						sample 1	sample 2	sample 3	sample 4	sample 5	sample 6	sample 7	sample 8	sample 9	sample 10	sample 11	sample 12	sample 13	sample 14	sample 15	sample 16	sample 17	sample 18	sample 19	sample 20	sample 21	sample 22	sample 23	sample 24	sample 25	sample 26	sample 27	sample 28	sample 29	sample 30	sample 31	sample 32	sample 33	sample 34	sample 35	sample 36	sample 37	sample 38	sample 39	sample 40	sample 41	sample 42	sample 43	sample 44
	TCGA-Glioblastoma		MYC mRNA expression(log2)			10.0042	12.5532	13.1215	11.4543	11.0934	11.7469	11.6266	11.4553	9.37721	10.4778	10.0444	10.8106	10.4398	10.9744	8.53138	11.4367	11.8494	10.0403	10.6546	12.3891	11.2426	11.242	10.0485	11.5211	11.3214	11.6896	11.1052	10.2656	10.7624	10.1699	11.1504	10.4512	11.137	9	10.6294	9.58872	10.5469	8.24793	10.1137	11.2703	10.6742	9.67948	11.8803	11.3509
			MILIP mRNA expression(log2)			6.49185	7.17991	8.45121	6.14975	7.2854	7.73471	6.97728	7.37504	6.20945	6.62936	6.88264	7.62205	6.93074	7.02237	6.06609	7.26679	7.61471	7.01123	6.40939	7.07682	7.15987	7.62205	7.83289	5.49185	7.83289	6.70044	6.98869	7.5469	5.35755	7	7.65821	8.93369	7.89482	6.62936	7.48382	5.16993	7.3837	7.49185	7.33985	6.74147	6.72792	7.39232	7.5469	7.27612
						sample 1	sample 2	sample 3	sample 4	sample 5	sample 6	sample 7	sample 8	sample 9	sample 10	sample 11	sample 12	sample 13	sample 14	sample 15	sample 16	sample 17	sample 18	sample 19	sample 20	sample 21	sample 22	sample 23	sample 24	sample 25	sample 26	sample 27	sample 28	sample 29	sample 30	sample 31	sample 32	sample 33	sample 34	sample 35	sample 36	sample 37	sample 38	sample 39	sample 40	sample 41	sample 42	sample 43	sample 44
	R2-Disease Colon-		MYC mRNA expression(log2)			7.67	8.46	7.25	5.79	6.14	5.77	7.53	6.79	8.61	6.1	7.71	6.47	7.61	8.85	7.32	6.86	7.39	9.28	6.9	8.09	6.99	7.61	6.91	6.72	7.19	7.7	7.22	6.73	7.33	9.62	9.75	7.08	8.8	8.63	9.64	9.12	6.71	7.14	7.3	6.78	7.39	7.49	6.34	8.46
	Watanabe		MILIP mRNA expression(log2)			0.93	1.43	1.49	1.32	1.2	0	1.49	0.68	2.1	2.1	1.81	1.68	0.26	3.57	1.81	1.2	1.77	2.68	1.85	1.89	2.1	1.93	1.93	0.85	0.68	1.2	1.96	1.89	1.43	3.09	2.04	3.19	1.43	0.93	3.39	3.28	0.85	1	2.17	1.07	1.2	2.91	0.49	2.41
						sample 1	sample 2	sample 3	sample 4	sample 5	sample 6	sample 7	sample 8	sample 9	sample 10	sample 11	sample 12	sample 13	sample 14	sample 15	sample 16	sample 17	sample 18	sample 19	sample 20	sample 21	sample 22	sample 23	sample 24	sample 25	sample 26	sample 27	sample 28	sample 29	sample 30	sample 31	sample 32	sample 33	sample 34	sample 35	sample 36	sample 37	sample 38	sample 39	sample 40	sample 41	sample 42	sample 43	sample 44
	R2-Tumor Breast-		MYC mRNA expression(log2)			11.57	9.55	9.24	10.11	9.76	11.47	11.22	10.81	11.22	9.04	11.18	10.55	10.84	9.86	9.28	10.56	9.01	9.2	9.7	8.92	11.5	9.35	9.96	8.94	9.92	9.73	7.78	10.9	11.05	9.78	10.95	9.22	7.96	9.67	9.09	9.95	9.63	10.71	10.93	9.77	8.59	12.06	10.4	10.45
	Black		MILIP mRNA expression(log2)			7.11	6.17	6.72	6.44	6.41	6.89	7.09	6.55	6.48	6.75	6.76	6.77	6.8	6.4	6.31	6.31	6.73	6.57	6.33	6.64	6.62	6.72	6.47	7.39	7.05	6.78	6.95	6.3	6.72	6.68	6.7	6.45	6.35	6.74	6.85	6.68	7.09	6.53	6.46	6.78	6.48	7.16	6.86	6.32
Supplementary Figure 2l
	HME-1														c-Myc			GAPDH
		parental			si-ctrl			si-c-Myc.1			si-c-Myc.2
		repeat1	repeat2	repeat3	repeat1	repeat2	repeat3	repeat1	repeat2	repeat3	repeat1	repeat2	repeat3
	MILIP	1	1	1	0.851083	1.30007	1.27152	1.37729	1.12365	0.820666	0.83056	1.31147	0.951552
	MCF10A
		parental			si-ctrl			si-c-Myc.1			si-c-Myc.2
		repeat1	repeat2	repeat3	repeat1	repeat2	repeat3	repeat1	repeat2	repeat3	repeat1	repeat2	repeat3
	MILIP	1	1	1	0.803418	0.935266	0.990628	1.00171	0.879363	0.789276	0.739009	0.886902	0.733724
Supplementary Figure 2m
	HME-1						MCF10A
	pcDNA3.1			pcDNA3.1-Flag-c-Myc			pcDNA3.1			pcDNA3.1-Flag-c-Myc
	repeat1	repeat2	repeat3	repeat1	repeat2	repeat3	repeat1	repeat2	repeat3	repeat1	repeat2	repeat3
	1	1	1	3.12736	2.84317	2.69257	1	1	1	2.47617	2.44851	2.20534
					Flag-c-Myc		GAPDH
[truncated: 110 more columns]

## Sheet: Supplementary Figure 3
Supplementary Figure 3a
	MCF10A			HME-1			A549			MCF-7			MDA-MB-231			HCT116			U2OS
	repeat1	repeat2	repeat3	repeat1	repeat2	repeat3	repeat1	repeat2	repeat3	repeat1	repeat2	repeat3	repeat1	repeat2	repeat3	repeat1	repeat2	repeat3	repeat1	repeat2	repeat3
	1	1	1	0.70889	0.549775	0.53658	17.3805	16.7344	17.2929	10.5117	10.2065	9.75728	15.0333	15.3336	14.7113	12.9604	12.3539	15.7255	12.8941	13.3177	13.2953
Supplementary Figure 3b
	MCF10A			HME-1			A549			MCF-7			MDA-MB-231			HCT116			U2OS
	repeat1	repeat2	repeat3	repeat1	repeat2	repeat3	repeat1	repeat2	repeat3	repeat1	repeat2	repeat3	repeat1	repeat2	repeat3	repeat1	repeat2	repeat3	repeat1	repeat2	repeat3
	29.0546	31.2895	31.2953	21.6845	20.8289	26.8209	157.374	158.529	140.205	101.735	109.415	125.318	103.277	98.3232	96.4076	136.506	135.516	120.405	80.6701	74.6016	81.4005
Supplementary Figure 3d
				sample 1	sample 2	sample 3	sample 4	sample 5	sample 6	sample 7	sample 8	sample 9	sample 10	sample 11	sample 12	sample 13	sample 14	sample 15	sample 16	sample 17	sample 18	sample 19	sample 20	sample 21	sample 22	sample 23	sample 24	sample 25	sample 26	sample 27	sample 28	sample 29	sample 30	sample 31	sample 32	sample 33	sample 34	sample 35	sample 36	sample 37	sample 38	sample 39	sample 40	sample 41	sample 42	sample 43	sample 44	sample 45	sample 46
	COAD	Normal (n=87)		0	0	0	2	5	0	0	0	0	0	0	0	0	0	0	5	7	0	0	0	0	6	0	0	0	0	0	0	9	0	0	0	0	0	0	0	0	0	0	0	0	0	0	0	0	0
		Tumour (n=87)		2	0	5	190	120	190	25	8	2	0	0	40	90	0	15	10	15	40	0	20	4	25	50	40	194	0	85	2	55	6	8	190	85	0	0	60	0	0	0	0	30	15	0	15	0	60
[truncated: 42 more columns]

## Sheet: Supplementary Figure 4
Supplementary Figure 4b
																MAFG				GAPDH
			parental			si-ctrl			si-MILIP.1			si-MILIP.2
			repeat1	repeat2	repeat3	repeat1	repeat2	repeat3	repeat1	repeat2	repeat3	repeat1	repeat2	repeat3
	MILIP	A549	1	1	1	1.1753	1.20815	1.01574	0.311603	0.264947	0.228308	0.28787	0.280852	0.25155
		MCF-7	1	1	1	1.01676	0.98161	0.995313	0.397727	0.313503	0.265355	0.434598	0.408717	0.352935
Supplementary Figure 4c
										MAFG		GAPDH
			pcDNA3.1			pcDNA3.1-MILIP
			repeat1	repeat2	repeat3	repeat1	repeat2	repeat3
	MILIP	A549	1	1	1	1045.5	1111.76	1152.11
		MCF-7	1	1	1	1731.94	1861.03	1732.16
Supplementary Figure 4d
			parental			si-ctrl			si-MAFG.1			si-MAFG.2
			repeat1	repeat2	repeat3	repeat1	repeat2	repeat3	repeat1	repeat2	repeat3	repeat1	repeat2	repeat3
	MILIP	A549	1	1	1	1.17765	1.22311	1.10117	0.946466	0.978057	0.807581	0.93184	0.956891	0.912928
		MCF-7	1	1	1	0.893944	1.13207	1.18229	1.08827	0.917515	0.719164	0.921517	0.881223	1.09597
			MAFG			GAPDH
Supplementary Figure 4e
										Flag-MAFG		GAPDH
			pCMV6-Entry			pCMV6-Entry-MAFG
			repeat1	repeat2	repeat3	repeat1	repeat2	repeat3
	MILIP	A549	1	1	1	1.06903	1.18318	1.21986
		MCF-7	1	1	1	1.09408	0.962649	0.959395
Supplementary Figure 4f
			parental			si-ctrl			si-c-Myc.1			si-c-Myc.2
			repeat1	repeat2	repeat3	repeat1	repeat2	repeat3	repeat1	repeat2	repeat3	repeat1	repeat2	repeat3
	MAFG	A549	1	1	1	1.11975	1.1143	1.1715	1.36489	1.36464	1.30322	1.26987	1.38111	1.2266
		MCF-7	1	1	1	0.930457	0.974357	0.805841	1.08896	1.08798	1.14376	1.35784	1.26465	1.35002
			c-Myc			GAPDH
Supplementary Figure 4g
										Flag-c-Myc		GAPDH
			pcDNA3.1			pcDNA3.1-Flag-c-Myc
			repeat1	repeat2	repeat3	repeat1	repeat2	repeat3
	MAFG	A549	1	1	1	1.03887	0.939244	0.942803
		MCF-7	1	1	1	1.25151	1.27338	1.28598
Supplementary Figure 4i

## Sheet: Supplementary Figure 5
Supplementary Figure 5a
		A549
		si-ctrl			si-MILIP.1			si-MILIP.2
		repeat1	repeat2	repeat3	repeat1	repeat2	repeat3	repeat1	repeat2	repeat3
	MILIP	1	1	1	0.083985	0.11594	0.102148	0.073252	0.071841	0.091606
Supplementary Figure 5b
	p53						GAPDH
Supplementary Figure 5c
			pGL3 vector						pG13-luc-p53-BS
			DOX-			DOX+			DOX-			DOX+
			repeat1	repeat2	repeat3	repeat1	repeat2	repeat3	repeat1	repeat2	repeat3	repeat1	repeat2	repeat3
	A549 shMILIP.1		1	1	1	1.11284	1.08504	0.913412	1	1	1	3.42374	2.85918	1.9273
	A549 shMILIP.2		1	1	1	0.955083	0.72521	1.06184	1	1	1	2.42545	2.57157	3.15817
	MCF-7 shMILIP.1		1	1	1	1.24836	0.850378	0.73846	1	1	1	2.08462	1.77106	2.17076
	MCF-7 shMILIP.2		1	1	1	1.22154	1.17372	1.32392	1	1	1	2.55983	3.2354	3.06062
Supplementary Figure 5d
				DOX-			DOX+
				repeat1	repeat2	repeat3	repeat1	repeat2	repeat3
	MILIP	A549 shMILIP.1		1	1	1	0.151211	0.1814	0.206496
		A549 shMILIP.2		1	1	1	0.191669	0.121209	0.100557
		MCF-7 shMILIP.1		1	1	1	0.217677	0.17069	0.120027
		MCF-7 shMILIP.2		1	1	1	0.118284	0.121019	0.187974
Supplementary Figure 5e
	p53		GAPDH
Supplementary Figure 5f
	A549
	pGL3 vector						pG13-luc-p53-BS
	pcDNA3.1			pcDNA3.1-MILIP			pcDNA3.1			pcDNA3.1-MILIP
	repeat1	repeat2	repeat3	repeat1	repeat2	repeat3	repeat1	repeat2	repeat3	repeat1	repeat2	repeat3
	1	1	1	0.769404	0.868424	1.24878	1	1	1	0.581799	0.591274	0.606501
Supplementary Figure 5g
	A549						MCF-7
	pcDNA3.1			pcDNA3.1-MILIP			pcDNA3.1			pcDNA3.1-MILIP
	repeat1	repeat2	repeat3	repeat1	repeat2	repeat3	repeat1	repeat2	repeat3	repeat1	repeat2	repeat3
	1	1	1	195.907	209.646	209.177	1	1	1	468.752	464.388	417.867
Supplementary figure 5h
	A549
	TRIML2	PUMA	PERP	TP53I3	SERPINE2	ST13
	6.414	3.021	2.133	1.671	1.508	1.506
Supplementary figure 5i
				DOX-			DOX+
				repeat1	repeat2	repeat3	repeat1	repeat2	repeat3
	A549 shMILIP.1		TRIML2	1	1	1	2.05481	1.94114	2.14166
			PUMA	1	1	1	1.91099	1.92906	2.11265
			PERP	1	1	1	2.05081	2.41639	1.68257
			p21	1	1	1	2.84814	2.61981	2.67911
	A549 shMILIP.2		TRIML2	1	1	1	3.50287	3.20003	2.77615
			PUMA	1	1	1	3.935	4.33969	3.76779
			PERP	1	1	1	2.2769	2.08834	1.85553
			p21	1	1	1	3.16415	3.03325	2.89205
Supplementary figure 5j
	TRIML2		PUMA		PERP		p21		GAPDH
Supplementary figure 5k
	TRIML2	PUMA	PERP	p21	GAPDH
Supplementary Figure 5l
									p53	GAPDH
		A549
		ctrl CRISPRi			MILIP CRISPRi
		repeat1	repeat2	repeat3	repeat1	repeat2	repeat3
	MILIP	1	1	1	0.452191	0.421001	0.429314
Supplementary figure 5m
														p53		GAPDH
		A549
		parental			si-ctrl			si-p53.1			si-p53.2
		repeat1	repeat2	repeat3	repeat1	repeat2	repeat3	repeat1	repeat2	repeat3	repeat1	repeat2	repeat3
	MILIP	1	1	1	1.01464	0.818152	0.876599	1.11694	1.10493	0.914782	1.26605	1.24012	1.05097
Supplementary figure 5n
											p53		GAPDH
		MCF-7
		pcDNA3.1			10058-F4+pcDNA3.1			10058-F4+pcDNA3.1-MILIP
		repeat1	repeat2	repeat3	repeat1	repeat2	repeat3	repeat1	repeat2	repeat3
	MILIP	1	1	1	0.444823	0.456121	0.486752	535.214	515.704	500.251

[truncated: 9 more sheets: Supplementary Figure 6, Supplementary Figure 7, Supplementary Figure 8, Supplementary Figure 9, Supplementary Figure 10, Supplementary Figure 11, Supplementary Figure 12, Supplementary Figure 13, Supplementary Figure 15]
